# Supplementary material for: Randomized Phase 2 Clinical Trial of Olaratumab in Combination with Gemcitabine and Docetaxel in Advanced Soft Tissue Sarcomas
Source: Cancers (Basel). 2023 Oct 6;15(19):4871. doi: 10.3390/cancers15194871 (PMC10572019; doi:10.3390/cancers15194871)
Supplement: Supplementary file 1 [file cancers-15-04871-s001.zip]

Archive with 1 entries (1 files):
- cancers-2557282-supplementary.pdf
